# Supplementary material for: PCP4 inhibits the progression of prostate cancer through Ca2+/CAMKK2/AMPK/AR pathway
Source: Front Immunol. 2025 Jul 17;16:1616046. doi: 10.3389/fimmu.2025.1616046 (PMC12311239; doi:10.3389/fimmu.2025.1616046)
Supplement: Supplementary file 2 [file Table1.xlsx]

## Sheet: PRIMER
Primer	Forward	Reverse
ACTG2	ACAATGAGCTGCGTGTAGCA	ACAATGAGCTGCGTGTAGCA
PCP4	CTTTCTTCTGTCCATCATTTTCACC	TGAGTTAGAGCCAACATGAGTG
CNN1	CCCCACGACATTTTTGAGGC	CACTCCCACGTTCACCTTGT
MSMB	GCCACCTTCGTGACTTTATGC	TTGAATCTCCTGGAACTC CCT
FOS	TACTACCACTCACCCGCAGA	CGTGGGAATGAAGTTGGCAC
AR	AAGCAGGGATGACTCTGGGA	CTGGGTTGTCTCCTCAGTGG
PSA	ACGCTGGACAGGGGGCAAAAG	GGGCAGGGCACATGGTrCACT
GAPDH	GCACCGTCAAGGCTGAGAAC	TGGTGAAGACGCCAGTGGA
TMPRSS2	GGTAAACTCTCCCTGCCACA	TACTCCAGGAAGTGGGGATG
KLK2	CCATGCCTGGAGACATATCA	TCCAGCACATGTCACTCTCC
CAMKK2	GCAGTGACGCGCTCCTCTCCAA	TCCGCTCGTCCATGAATGGGC_x0002_
AMPKα1	CGGCAAAGTGAAGGTTGG	AGGTTCTGAATTTCTCTGCGG
AMPKα2	TCCTCAACACCTCAGCGTTC	CTTCCGGT CAAAGAGCCAGT
Si	sense（5’to3’）	antisense（5’to3’）
PCP4-Homo-195 siRNA	GCCAUUCAGUCUCAGUUCATT	UGAACUGAGACUGAAUGGCTT
PCP4-Homo-102 siRNA	GACAAGACAUCUGGUGAAATT	UUUCACCAGAUGUCUUGUCTT
Negative control	UUCUCCGAACGUGUCACGUTT	ACGUGACACGUUCGGAGAATT
AR siRNA	AAGAAGGCCAGUUGUAUGGAC	GUCCAUACAACUGGCCUUCUU
CaMKK2 siRNA#1,	GGAUCUGAUCAAAGGCAUCTT	GAUGCCUUUGAUCAGAUCCTT
CaMKK2 siRNA#2,	GCAUCGAGUACUUACACUATT	UAGUGUAAGUACUCGAUGCTT
