# Supplementary material for: PCP4 inhibits the progression of prostate cancer through Ca2+/CAMKK2/AMPK/AR pathway
Source: Front Immunol. 2025 Jul 17;16:1616046. doi: 10.3389/fimmu.2025.1616046 (PMC12311239; doi:10.3389/fimmu.2025.1616046)
Supplement: Supplementary file 3 [file Table2.xlsx]

## Sheet: Sheet1
Androgen Response	Androgen-induced genes	Androgen-repressed genes
ABCC4	STEAP4	AMIGO2
ABHD2	BC062780	OPRK1
ACSL3	THC2663779	SI
ACTN1	LOX	COL3A1
ADAMTS1	HPGD	RFX3
ADRM1	MOGAT2	SLC6A4
AKAP12	ANGPT2	CCDC83
AKT1	BQ323779	DDC
ALDH1A3	BG618474	A_23_P121234
ANKH	LOC730498	MATN2
APPBP2	LOX	BX090520
ARID5B	LOX	MET
AZGP1	EMP1	PCDH11Y
B2M	KIAA1822L	SLC6A4
B4GALT1	LOX	UGT2B17
BMPR1B	HPGD	C8orf57
CAMKK2	SLC38A4	THC2534144
CCND1	TBX15	A_32_P166653
CCND3	LOX	NOV
CDC14B	MYBPC1	ZMAT1
CDK6	LAMA1	FN1
CENPN	FKBP5	CXCR7
DBI	LOX	MET
DHCR24	ORM1	UGT2B17
DNAJB9	LOX	OPRK1
ELK4	A_24_P174353	UGT2B15
ELL2	PTGER4	FLJ20054
ELOVL5	ChGn	SLC6A4
FADS1	CENPN	EBF3
FKBP5	AGR2	SLC6A4
GNAI3	F5	SLC6A4
GPD1L	F5	LRRN1
GSR	F5	MET
GUCY1A1	SNAI2	COL5A2
H1-0	SLC2A14	SYNE2
HERC3	PTGER4	SYTL2
HMGCR	F5	SLC6A4
HMGCS1	TMEM100	MGC45438
HOMER2	F5	IL1B
HPGD	TRIM48	COL5A2
HSD17B14	F5	IL1B
IDI1	ORM2	IL1B
INPP4B	F5	IL1B
INSIG1	LOX	C4orf18
IQGAP2	CXCR4	BCL2
ITGAV	CXCR4	IL1B
KLK2	CXCR4	THC2656802
KLK3	LOC642569	EBF3
KRT19	CXCR4	IL1B
KRT8	CXCR4	A_32_P113462
LIFR	AK093002	ABCA1
LMAN1	CXCR4	SNRK
MAF	TRIM63	CCDC80
MAK	F5	STXBP5L
MAP7	GNE	LOC120376
MERTK	CXCR4	BARD1
MYL12A	S100P	BCL2
NCOA4	DBI	SLC6A4
NDRG1	ANK1	MET
NGLY1	PTN	IL1B
NKX3-1	THC2541714	CHRNA3
PA2G4	ChGn	SLC6A4
PDLIM5	TMCC3	IL1B
PGM3	H2-ALPHA	SLC35F3
PIAS1	F5	GCG
PLPP1	CXCR4	IL1F9
PMEPA1	RNF148	MID1
PTK2B	CXCR4	SYNE2
PTPN21	LOX	PA2G4
RAB4A	CXCR4	THC2677617
RPS6KA3	THC2632909	AK092468
RRP12	SGK	CAMK2N1
SAT1	MAF	THC2539492
SCD	SPOCK1	RFX3
SEC24D	CTBP1	ENST00000369381
SELENOP	ST6GALNAC1	MET
SGK1	TRPM8	BCL2
SLC26A2	FHL2	ZBTB43
SLC38A2	TG	IL1B
SMS	TARP	BC016022
SORD	LOX	MET
SPCS3	C1orf113	A_32_P167111
SPDEF	F5	PTPRT
SRF	AA573434	SLC44A1
SRP19	TMCC3	PBX1
STEAP4	WWTR1	KIAA1324
STK39	ATP1A2	LOC253264
TMEM50A	LRCH1	THC2618883
TMPRSS2	LAT2	THC2511310
TNFAIP8	SLC45A3	THC2607363
TPD52	TMEPAI	FAM19A2
TSC22D1	F5	BC063022
UAP1	ELOVL7	MET
UBE2I	THC2626078	LUM
UBE2J1	MAK	THC2673888
VAPA	IL10RB	UNC5B
XRCC5	BG462058	CBLN2
XRCC6	FZD5	COL16A1
ZBTB10	AW993939	KCNC1
ZMIZ1	CECR6	DENND2C
	AF349445	GRIK1
	TMPRSS2	NIPSNAP3B
	DOCK8	CTTNBP2
	RHOU	MGC45438
	KLK3	AK026965
	UGT2B28	PLAT
	SLC26A3	EMCN
	MYH7	MYOZ3
	CUTL2	BCL2
	CLDN8	IGFALS
	MAK	RANBP3L
	KLK2	THC2676596
	C16orf30	THC2658802
	DOCK11	U79301
	SLC2A3	TMEM38B
	GDF15	LOC440087
	ACSL3	ENC1
	AF052146	PLAT
	CSRP2	ENST00000288911
	ADAM7	PLAT
	INPP4B	ADCY7
	CENPN	PLAT
	SLC16A6	THC2688475
	ANGPT2	THC2643084
	FZD5	BC071797
	PHLDB2	PLAT
	AI570240	SLC6A4
	ACTG2	MID1
	ERRFI1	AK001118
	WISP1	GLIPR1L2
	MOGAT2	MET
	SNCA	THC2634713
	RHOU	PIK3R1
	AW029229	THC2725553
	SNCA	FN1
	ELL2	FN1
	ANKRD37	HNRPUL2
	LIFR	A_32_P194182
	AW994273	GPR126
	SORD	C20orf91
	HMGCS1	CDH26
	SNCA	AK026418
	MSMB	ZNF294
	RUNX1	TMTC3
	GNMT	ABCA12
	FOXG1B	GPA33
	SLC38A4	TLL1
	ENST00000362001	L40520
	ELOVL7	RP11-535K18.3
	MBOAT2	IRX5
	SNCA	THC2773066
	TGM2	THC2634796
	KLK3	ATP1B1
	CNTNAP2	GLI3
	THC2668435	MMP26
	MPZL1	SYT13
	AI207522	GABPB2
	AK130514	FN1
	TM4SF1	FN1
	KLK12	FN1
	AY358224	BEST1
	WIPI1	SLC6A4
	PLA2G5	CG018
	KRT19	MANEA
	PGC	MANEA
	CDK6	PLD1
	ERRFI1	SLC6A13
	ABCC4	NEK1
	SNCA	SHC4
	PPAP2A	FN1
	NKX3-1	HOXA13
	NNMT	IL1B
	KLF12	GRB10
	NPPC	FN1
	KLK2	CAMK2N1
	NBL1	BF475893
	AF090920	KIAA1641
	C10orf110	THC2616009
	UGT2B4	THC2749235
	SNCA	AKR1C3
	CBLL1	FN1
	AF116616	PCDH11Y
	FLJ39502	AK026477
	BC039021	GPR30
	CADPS2	THC2677630
	SNCA	MET
	EDG7	FN1
	MERTK	LRRC31
	PTPN21	SORL1
	KRT18	THC2691419
	FKBP5	MAN1A1
	DHCR24	BQ441611
	SNCA	THC2651534
	ADH1C	BCL2
	THC2788875	TSLP
	FZD5	PCDH11Y
	ATP8A2	BI759100
	BC031250	THC2660361
	PNLIP	FN1
	SNCA	GBP3
	DHCR24	ENST00000327423
	SNCA	TAL2
	ATAD2	CCR7
	THC2539939	ZMAT1
	TNFAIP3	THC2693923
	ATAD2	USP27X
	NR4A1	MYLK
	STK17B	BX098660
	ATAD2	PLAT
	ATAD2	PLAT
	BI710972	PLD1
	IGSF4D	BCL2
	BHLHB8	LOC375010
	DKFZp761P0423	PIK3R3
	ATAD2	THC2687670
	PLOD2	BCL2
	LCK	CAMK2N1
	GRIN3A	CDH26
	C3orf58	FN1
	STK39	C3orf41
	ATAD2	AA541413
	C3orf15	EBF3
	AI570094	PLA2G2A
	AKAP12	AK130705
	STK39	THC2669975
	PVRL3	MGC24039
	MGC16703	PGM2L1
	ANKH	CAPS2
	LOC643652	THC2718728
	NDRG1	MANEA
	ATAD2	EFHC2
	SAT1	C1QTNF3
	INSIG1	MFSD4
	PTCRA	AI214728
	LOC731190	AL096727
	MTMR9	A_32_P177595
	SAT1	MMP16
	EAF2	TRIB1
	SLC35F2	C1orf165
	FADS1	LRRC37A3
	KIAA1656	PLAG1
	KIAA1822L	LOC643401
	CHRNA2	TP53INP1
	ATAD2	GGA1
	ATAD2	OSR2
	AK095225	RFX3
	HSD17B2	TLR5
	SPCS3	TLN2
	ATAD2	ENST00000373361
	SLC15A2	ROR2
	LOC643637	JMJD1C
	PAK1IP1	BX117479
	ODC1	LOC283454
	SLA	SLC44A1
	ADIPOQ	THC2749235
	BE766438	BC037328
	ANKH	BCHE
	FLJ40722	AKR1C1
	TM4SF18	REEP1
	BC018675	EPC1
	PAK1IP1	ANTXR1
	FGFR3	TLR1
	PFKFB2	AK130705
	EDG7	MCTP1
	FADS2	ENST00000322839
	TMEPAI	FLJ32679
	PTPRN2	CEP68
	LDLR	FBP1
	NCAPD3	EVI1
	FASN	THC2673084
	SLC41A1	SHC4
	SCD	MS4A8B
	A_24_P715434	MCTP1
	PAK1IP1	ZYG11A
	TMPRSS11E	CR608563
	PAK1IP1	ASZ1
	BQ448507	KATNAL2
	RFPL1S	AA428090
	THC2669092	FAM113B
	LMAN1	AB062488
	SMS	BE184906
	PAK1IP1	SNRK
	A_24_P931175	LOC728411
	AQP10	THC2764893
	PAK1IP1	BCL2
	UBE2J1	PTPRB
	FZD8	DIO1
	C1orf21	THC2677659
	IGF1R	CNBD1
	WFDC5	ARHGAP20
	PPFIBP1	MRVI1
	PTN	ZNF365
	SLC16A6	HOXA7
	PAK1IP1	AI911989
	PAK1IP1	C4orf12
	LRP4	SLITRK3
	THC2764011	OTUD3
	CENTG1	PLAT
	LONRF1	AK021554
	PAK1IP1	ENST00000332432
	ATP10A	THC2666469
	AMD1	THC2502237
	LOC390472	NCOA7
	SCD	AW444553
	ENST00000266661	DOCK10
	ELL2	THC2701797
	ANXA1	SYNE2
	C9orf61	SLC24A4
	KRT8	PELI2
	T35134	THC2642694
	PPP1R3C	THC2685727
	APLN	AV724325
	APLN	ACR
	BRP44	FAM13A1
	THC2641682	A_32_P99116
	AK125648	MALAT1
	GLRX2	PLAT
	AI051172	PARP8
	ABCC4	UNQ467
	ALS2CR2	OSR2
	THC2637492	ST7
	CR603437	PSMAL
	ANKH	APPL
	SQLE	A_32_P173922
	PAK1IP1	FRAS1
	ARG1	KITLG
	IFI6	ST6GALNAC5
	A_24_P890995	THC2608799
	BI836739	CR625594
	LOC388889	ENST00000219746
	KRT18	CDH18
	FNDC3B	MOV10L1
	INPP4B	AK026477
	EDG7	AK021668
	SDR-O	THC2661861
	THSD7A	ARHGEF10
	SYT9	CCDC85A
	THC2783023	GOLGA8E
	NANOGP1	LOC731085
	CORO2A	ENST00000288911
	LOC344320	IRX5
	IGF1R	LOC151878
	PVRL3	A_23_P62857
	BC018589	THC2760643
	C1orf186	COL8A2
	UGT1A6	TSPAN8
	CENPN	DKFZp781M2440
	BC015836	THC2683124
	KCNMA1	THC2579650
	AK092594	RFXDC2
	BCMP11	TRIB1
	AIM1	ENST00000303521
	C1orf21	MBNL3
	SC4MOL	CRYGS
	AY429544	ZNF462
	SPDYA	GUSBP1
	UCHL1	EFHC2
	DUSP27	LRRC44
	COL12A1	CTBP1
	FAM129A	FLJ23049
	DFNB31	ARHGEF10
	TACSTD2	ZC3H11A
	MYCL1	IL1RN
	A_24_P922440	LOC728927
	BRP44	ENST00000380683
	C5orf29	IL1RAP
	SPAG17	NIPSNAP3A
	OR7E47P	RASSF4
	PGC	GUSBP1
	THC2755690	NAV3
	LOC731274	RASSF5
	LONRF1	EFHB
	ANKRD29	C20orf74
	CYP4F12	HIST1H4C
	LAT2	AKAP14
	MCCC2	ANKRD38
	DQ168992	CILP
	LOC440040	BC030992
	FAM105A	TMEM49
	SLC2A4	THC2661433
	FLJ40432	SPTLC3
	AL713762	ACR
	AK021467	EPS8
	ATRNL1	THC2648398
	KLF4	SPEG
	FABP5	C20orf94
	SPTB	FAM55A
	C6orf206	CAMK2D
	FAM26C	C10orf81
	ALDH1A3	PLD1
	A_24_P844100	C9orf45
	LCK	THC2664573
	ADARB2	SLC12A2
	LRIG1	NCOA7
	LOC89944	CERK
	PEAR1	TRIM45
	LOC399956	FOLH1
	HOMER2	TRPS1
	LOC401393	NEK1
	KRT8	AK054562
	LIFR	AK094603
	ACSL3	BM984396
	ERO1L	THC2648472
	OR2W3	THC2708124
	CTNNA2	BC013679
	PHF8	CNTN2
	FAM105B	AKAP13
	MBOAT2	THC2632459
	SIGLEC5	THC2616783
	BM982777	OLFML2A
	TPD52L3	NHEDC1
	CA414006	A_32_P34064
	MALT1	SLC30A4
	SLC22A3	DNAJA5
	SLC43A1	AK021595
	A_24_P281605	CNTN2
	AJ519285	AK130038
	LOC643447	HS6ST2
	DCHS2	NFE2
	TGFB2	MGC17330
	RAB3B	APC
	LOC132205	AK021866
	SEC24A	BC030757
	THC2531204	RGS20
	BF063428	AK129982
	LOC646282	UTS2D
	KLF15	CAMK1D
	IGF1R	ST7
	TBRG1	APCDD1
	IL20RA	THC2605327
	FAM19A4	BMX
	SDK1	LOC541467
	KCNMA1	L26969
	RFXDC1	RASSF5
	THC2724046	SPTLC3
	LOC342732	ZNF345
	PPP1CB	FLJ10159
	C12orf42	KITLG
	ZBTB24	THC2558699
	ST8SIA2	SLC7A5
	A_24_P940354	AK026418
	HMGCS1	MYT1
	SMS	TTC3
	SERPIND1	AK129547
	IRS2	LOC730704
	NNT	AI762428
	PGM3	RASSF8
	LOC392479	PDE4DIP
	BMPR1B	GARNL3
	NDRG1	NTN4
	POLE	BM982926
	LCK	SNIP
	FKSG83	STXBP6
	LOC649344	SYTL2
	ARSG	FLJ23834
	BG205572	NHEDC1
	LONRF1	THC2718728
	PRKCH	A_24_P600036
	SORD	HOXC12
	BQ017638	PLGLA1
	AF116620	GRB10
	GNB4	GUSBP1
	ENST00000340455	GSCL
	SORD	AA837799
	ABCC4	ATP1B1
	LOC652524	TEP1
	THC2611277	HIST1H4L
	AI359819	AK026215
	SPARCL1	MBOAT1
	ACAD8	ENST00000371386
	LSS	A_32_P224040
	LOC649233	A2M
	LOC344595	FLJ25530
	IGF1R	ANTXR1
	A_24_P7750	FLJ40473
	TGM2	STOX1
	BX113452	AI094165
	SERPIND1	AL133118
	SHROOM3	AK001533
	MTMR9	BC067767
	ERN1	PBX1
	FDFT1	HOXC8
	PPP1CB	ZNF658B
	AY358236	ENST00000371189
	ECSM2	CHMP4C
	MICAL1	ADAMTSL4
	AA334114	BC015216
	DEFB129	RP4-691N24.1
	LCK	NR3C2
	SNX25	HOXA11S
	VLDLR	THC2538953
	CUTL2	THC2662125
	LOC402429	ANP32E
	MGC14376	THC2650029
	BCAP29	SSBP2
	A_32_P142521	IL17RD
	KIAA1913	BX648958
	HSPA2	BX647685
	SLC41A1	MCM3APAS
	ENST00000358356	SLC5A3
