# Supplementary material for: PCP4 inhibits the progression of prostate cancer through Ca2+/CAMKK2/AMPK/AR pathway
Source: Front Immunol. 2025 Jul 17;16:1616046. doi: 10.3389/fimmu.2025.1616046 (PMC12311239; doi:10.3389/fimmu.2025.1616046)
Supplement: Supplementary file 4 [file Table3.xlsx]

## Sheet: Sheet1
Names	total	elements
GSE32269 GSE35988 GSE68882	5	ACTG2
		PCP4
		CNN1
		MSMB
		FOS
GSE35988 GSE68882	7	MMP7
		PAGE4
		OLFM4
		MYLK
		ACPP
		SYNM
		SFRP1
GSE32269 GSE68882	3	MYH11
		NEFH
		AZGP1
GSE35988	255
		CPA6
		COL4A6
		C3orf14
		HACD1
		SCN7A
		KCNMA1
		DEFA3
		SH3BGRL
		LGALS2
		PTN
		SFRP2
		MUM1L1
		SV2B
		RIC3
		PLG
		FLRT3
		LOC100996342
		VIT
		LMO3
		GLB1L3
		TSLP
		EYA1
		IL13RA2
		MPPED2
		VCAM1
		FABP3
		CYP3A5
		CYP39A1
		CHRDL1
		LUM
		THEG5
		MOXD1
		MATN2
		OR51E2
		EPHA3
		HMGN5
		FOXP2
		TMEM47
		ITIH5
		C15orf48
		IL33
		RGN
		DIXDC1
		ECM2
		SPOCK3
		ATP8B4
		UNC80
		EGR2
		ECHDC1
		ST8SIA1
		CPVL
		CCR2
		FAM3B
		SPON1
		PLA2G4A
		SYNPO2
		NUDT10
		MIR100HG
		EPHA5-AS1
		ANO4
		CHP2
		FHL2
		FCER1A
		ZNF365
		UNC5D
		SHISA6
		OGN
		SSPN
		SELP
		SMCO3
		MAOB
		LYZ
		FGFR2
		PTGER2
		TMEM35A
		ATP1A2
		TRPM8
		KIAA1210
		HNMT
		GRP
		CRYM
		GLT8D2
		DMD
		ANXA3
		STAC
		DKK3
		CRISPLD1
		PLN
		ISL1
		AQP11
		DACH1
		VGLL3
		RFPL2
		ARMC4
		CCBE1
		RAB27A
		PTGS2
		PGM5
		EYA4
		C1QTNF7
		GZMA
		TCEAL7
		HBD
		GPM6B
		DMRTA1
		ANO5
		COL4A4
		GHR
		SLC26A4
		DNM3OS
		LRCH2
		ASB5
		FOSB
		VWA5A
		DPP4
		THBS4
		CD38
		IL1B
		MS4A2
		TPM1
		GALNT12
		NELL1
		TICRR
		S100B
		SLC30A4
		ESR1
		MKX
		PLCL1
		SFRP4
		PRTFDC1
		RSPO3
		GPR87
		CCPG1
		LUZP2
		ADAM22
		KCNAB1
		ACTBL2
		RBFOX1
		TSPAN8
		CNTN1
		SNCA
		GBP1
		C1orf186
		EFCAB1
		ITGB8
		FGF2
		AMH
		CD69
		CX3CR1
		CCK
		PRUNE2
		PCAT4
		HACD4
		PLP1
		CD3D
		WFDC1
		DDIT4L
		PTCHD1
		GGTA1P
		RNF175
		ANGPTL7
		PDE5A
		ANO7
		MME
		EDNRA
		UBD
		CPA3
		COL14A1
		CLEC10A
		MYOC
		BNC2
		SLC14A1
		CXCL9
		CAV1
		PID1
		NR4A3
		PCOLCE2
		PCDH18
		SMAD9
		RAD54L
		PCDH10
		FAM135A
		SPARCL1
		NEXN
		DIO2
		TSPAN2
		CCDC178
		SLC4A4
		SLC6A14
		COCH
		MYOT
		HDC
		RGS18
		LIX1
		RGS22
		FENDRR
		CHODL
		TENM2
		CYR61
		EGR3
		PDZRN4
		SERTAD4-AS1
		LINC01082
		GPM6A
		SOX14
		HSD17B6
		ZNF655
		CXCL11
		SEMA3D
		MAGI2-AS3
		COL4A3
		HLF
		COL13A1
		CLIC6
		LOC100507053
		CPED1
		CTGF
		SLC38A11
		SEMA3C
		ALDH1A2
		RERGL
		SCRG1
		PDGFC
		TP63
		JCHAIN
		C1orf64
		ANGPT1
		SRD5A2
		DYNC1I1
		EGR1
		PARM1
		DST
		LSAMP
		RLN1
		CELF2
		MNDA
		ANGPTL1
		SELE
		FHL1
		C10orf107
		KLRB1
		KRT23
		SLC22A3
		GJC3
		PGR
		RSPO2
		ST6GALNAC1
		FAM189A2
		PDE11A
		KRBOX1
		RNLS
		LINC00844
		HP
		FILIP1L
GSE68882	12	TCF21
		MYL9
		DES
		PTGDS
		UBE2C
		KRT5
		PLA2G2A
		IGFBP6
		COL2A1
		FOXF1
		CDKN3
		PTTG1
GSE32269	12	HBA2///HBA1
		SPP1
		COL1A1
		COL11A1
		HBG2///HBG1
		IGLC1
		COL1A2
		IBSP
		CKS2
		HBB
		KRT15
		GUSBP9///GUSBP3
